# Supplementary material for: Human Health Risk Assessment for Exposure to Heavy Metals via Dietary Intake of Rainbow Trout in the Influence Area of a Smelting Facility Located in Peru
Source: Toxics. 2023 Sep 8;11(9):764. doi: 10.3390/toxics11090764 (PMC10535794; doi:10.3390/toxics11090764)
Supplement: Supplementary file 1 [file toxics-11-00764-s001.zip]

Archive with 1 entries (1 files):
- toxics-2550843-SI.pdf
